# Supplementary material for: Comprehensive Ecological Risk Assessment of Heavy Metals Based on Species Sensitivity Distribution in Aquatic of Coastal Areas in Hong Kong
Source: Int J Environ Res Public Health. 2022 Oct 17;19(20):13376. doi: 10.3390/ijerph192013376 (PMC9602570; doi:10.3390/ijerph192013376)
Supplement: Supplementary file 1 [file ijerph-19-13376-s001.zip]

Archive with 1 entries (1 files):
- ijerph-1923470-supplementary.pdf
